# Supplementary material for: Visible/near-infrared hyperspectral imaging combined with machine learning for identification of ten Dalbergia species
Source: Front Plant Sci. 2024 May 31;15:1413215. doi: 10.3389/fpls.2024.1413215 (PMC11176505; doi:10.3389/fpls.2024.1413215)
Supplement: Supplementary Table 1 — Model parameter. [file Table_1.xlsx]

## Sheet: Precision Rate
PCA model
Preprocessing	383~982 nm Precision Rate (%)	982~2386 nm Precision Rate (%)	383~2386 nm Precision Rate (%)
Raw	82.185	77.4713	91.4801
SNV	71.8198	72.0756	86.214
SG smoothing	78.4063	78.3464	90.1256
Normalize	81.7982	78.3072	85.8883
MSC	80.8606	73.8593	83.7982
PLS-DA model
Preprocessing	383~982 nm Precision Rate (%)	982~2386 nm Precision Rate (%)	383~2386 nm Precision Rate (%)
Raw	95.2691	85.7444	94.5342
SNV	85.4776	84.976	85.2894
SG smoothing	96.8295	88.2673	96.738
Normalize	96.9631	88.2863	94.9723
MSC	85.7514	84.4372	86.6929
SVM model
Preprocessing	383~982 nm Precision Rate (%)	982~2386 nm Precision Rate (%)	383~2386 nm Precision Rate (%)
Raw	93.6858	99	96.9122
SNV	93.4539	96	91.4215
SG smoothing	98.0389	100	96.8391
Normalize	100	99.5	95.4515
MSC	92.7752	99	97.6851
CNN model
Preprocessing	383~982 nm Precision Rate (%)	982~2386 nm Precision Rate (%)	383~2386 nm Precision Rate (%)
Raw	99.0537	96.5193	100
SNV	100	95.6997	100
SG smoothing	98.896	99.7021	99.5824
Normalize	96.6915	98.5001	100
MSC	100	98.9006	97.4663

## Sheet: Recall Rate
PCA model
Preprocessing	383~982 nm Recall Rate (%)	982~2386 nm Recall Rate (%)	383~2386 nm Recall Rate (%)
Raw	87.2532	76.3729	94.8736
SNV	75.2876	78.9873	84.343
SG smoothing	85.0187	76.5123	90.583
Normalize	81.4145	83.2268	87.3508
MSC	83.5185	73.7687	89.0956
PLS-DA model
Preprocessing	383~982 nm Recall Rate (%)	982~2386 nm Recall Rate (%)	383~2386 nm Recall Rate (%)
Raw	92.5608	88	94
SNV	91.6137	88	87.5
SG smoothing	92.7521	91.5	96.5
Normalize	92.7561	89.5	95.8
MSC	81.9871	87.2	87.5
SVM model
Preprocessing	383~982 nm Recall Rate (%)	982~2386 nm Recall Rate (%)	383~2386 nm Recall Rate (%)
Raw	91.9055	100	99.9325
SNV	103.693	89.9904	96.9238
SG smoothing	91.4128	99.8	93.25
Normalize	99.0639	98.4155	92.38
MSC	93.2221	100	99.97
CNN model
Preprocessing	383~982 nm Recall Rate (%)	982~2386 nm Recall Rate (%)	383~2386 nm Recall Rate (%)
Raw	95.4624	100	99.5054
SNV	100	97.6297	95.8382
SG smoothing	97.6216	100	96.3169
Normalize	100	100	100
MSC	96.6565	100	95.8481

## Sheet: F1 Score
PCA model
Preprocessing	383~982 nm F1 Score	982~2386 nm F1 Score	383~2386 nm F1 Score
Raw	0.846433	0.769182	0.931459
SNV	0.735128	0.753734	0.852682
SG smoothing	0.815787	0.774185	0.903537
Normalize	0.816059	0.806921	0.866134
MSC	0.821681	0.73814	0.863657
PLS-DA model
Preprocessing	383~982 nm F1 Score	982~2386 nm F1 Score	383~2386 nm F1 Score
Raw	0.938954	0.868575	0.942664
SNV	0.884393	0.864616	0.863806
SG smoothing	0.94747	0.898546	0.966189
Normalize	0.94813	0.88889	0.953844
MSC	0.83827	0.857964	0.870946
SVM model
Preprocessing	383~982 nm F1 Score	982~2386 nm F1 Score	383~2386 nm F1 Score
Raw	0.927872	0.994975	0.983992
SNV	0.983075	0.928981	0.940923
SG smoothing	0.9461	0.998999	0.950107
Normalize	0.995298	0.989548	0.938907
MSC	0.929981	0.994975	0.988143
CNN model
Preprocessing	383~982 nm F1 Score	982~2386 nm F1 Score	383~2386 nm F1 Score
Raw	0.972249	0.982288	0.997521
SNV	1	0.96655	0.978749
SG smoothing	0.982546	0.998508	0.979224
Normalize	0.983179	0.992444	1
MSC	0.982998	0.994473	0.966505

## Sheet: Cohen's Kappa
PCA model
Preprocessing	383~982 nm Cohen's Kappa	982~2386 nm Cohen's Kappa	383~2386 nm Cohen's Kappa
Raw	0.805011	0.773373	0.903679
SNV	0.732121	0.725269	0.852801
SG smoothing	0.778708	0.794729	0.908435
Normalize	0.84073	0.785548	0.8884
MSC	0.867836	0.714263	0.832183
PLS-DA model
Preprocessing	383~982 nm Cohen's Kappa	982~2386 nm Cohen's Kappa	383~2386 nm Cohen's Kappa
Raw	0.979511	0.884213	0.955636
SNV	0.845412	0.908518	0.888463
SG smoothing	0.982834	0.897556	0.979018
Normalize	0.937835	0.938233	0.975987
MSC	0.863287	0.852727	0.851676
SVM model
Preprocessing	383~982 nm Cohen's Kappa	982~2386 nm Cohen's Kappa	383~2386 nm Cohen's Kappa
Raw	0.982601	0.993686	0.972619
SNV	0.951834	0.953842	0.958808
SG smoothing	0.966148	0.994678	1
Normalize	0.967877	0.980635	0.975181
MSC	0.958668	0.995847	0.979044
CNN model
Preprocessing	383~982 nm Cohen's Kappa	982~2386 nm Cohen's Kappa	383~2386 nm Cohen's Kappa
Raw	0.951169	0.972046	1
SNV	1	0.992311	0.99168
SG smoothing	1	1	1
Normalize	1	0.948531	1
MSC	0.976073	1	0.954718
